# Supplementary material for: Prediction Score for Antimony Treatment Failure in Patients with Ulcerative Leishmaniasis Lesions
Source: PLoS Negl Trop Dis. 2012 Jun 12;6(6):e1656. doi: 10.1371/journal.pntd.0001656 (PMC3373623; doi:10.1371/journal.pntd.0001656)
Supplement: Calculator S1 — Excel-based calculator for PS1 and PS2. (XLS) [file pntd.0001656.s001.xls]

## Sheet: Score 1
		calculus of Antimony Treatment prognostic score in ulcerative cutaneous leishmaniasis
-0.073	-0.12	Age (years)	Example: 20			21
-2.06	-2.65	Risk activity	(Low=0 ; High=1)			1
-0.028	-0.027	Duration of disease (days)				50
	-0.64	Total area of lesion (cm2)				1
1.83	3.42	Concomitant-Distant lesions (No=0 ; Yes=1)				0
	3.25	L brasiliensis genotype (No=0 ; Yes=1; Not done=2.)				0
2.84	6.62		L value*	-0.603112
		Prognostic score		0.353632		Cure
			Failure if score>0.4
		* The value of L is the linear expression of the predictor model:(a0 + a1 X1 + a2 X2 + ….+ an Xn, where Xi are the significant covariates included in the best multiple model, and ai are the regression coefficients
